# Supplementary material for: Industrial robot selection using a multiple criteria group decision making method with individual preferences
Source: PLoS One. 2021 Dec 16;16(12):e0259354. doi: 10.1371/journal.pone.0259354 (PMC8675764; doi:10.1371/journal.pone.0259354)
Supplement: S1 File — (XLSX) [file pone.0259354.s001.xlsx]

## Sheet: Entropy
Robot	Cost (USD)	Handling coefficient	Load capacity (kg)	1/Repeatability (mm)	Velocity (m/s)
R1	100000	0.995	85	1.7	3	1e-05	0.995	85	1.7	3	0.0483991	0.109101	0.13302	0.0391705	0.114723	0.146566	0.241711	0.268336	0.126906	0.248402
R2	75000	0.933	45	2.5	3.6	1.33333e-05	0.933	45	2.5	3.6	0.0645322	0.102303	0.0704225	0.0576037	0.137667	0.176856	0.233232	0.186848	0.164411	0.272983
R3	56250	0.875	18	5	2.2	1.77778e-05	0.875	18	5	2.2	0.0860429	0.095943	0.028169	0.115207	0.08413	0.211055	0.22489	0.10055	0.248966	0.208255
R4	28125	0.409	16	1.7	1.5	3.55556e-05	0.409	16	1.7	1.5	0.172086	0.0448465	0.0250391	0.0391705	0.0573614	0.30283	0.139226	0.0923272	0.126906	0.163961
R5	46875	0.818	20	5	1.1	2.13333e-05	0.818	20	5	1.1	0.103251	0.089693	0.0312989	0.115207	0.042065	0.234442	0.216282	0.108425	0.248966	0.133285
R6	78125	0.664	60	2.5	1.35	1.28e-05	0.664	60	2.5	1.35	0.0619509	0.072807	0.0938967	0.0576037	0.0516252	0.172311	0.19075	0.222118	0.164411	0.153004
R7	87500	0.88	90	2	1.4	1.14286e-05	0.88	90	2	1.4	0.0553133	0.0964912	0.140845	0.0460829	0.0535373	0.160118	0.225626	0.27607	0.141812	0.156724
R8	56250	0.633	10	8	2.5	1.77778e-05	0.633	10	8	2.5	0.0860429	0.0694079	0.0156495	0.184332	0.0956023	0.211055	0.185163	0.0650598	0.311708	0.224432
R9	56250	0.653	25	4	2.5	1.77778e-05	0.653	25	4	2.5	0.0860429	0.0716009	0.0391236	0.0921659	0.0956023	0.211055	0.188786	0.126801	0.219739	0.224432
R10	87500	0.747	100	2	2.5	1.14286e-05	0.747	100	2	2.5	0.0553133	0.0819079	0.156495	0.0460829	0.0956023	0.160118	0.204947	0.290256	0.141812	0.224432
R11	68750	0.88	100	4	1.5	1.45455e-05	0.88	100	4	1.5	0.0703987	0.0964912	0.156495	0.0921659	0.0573614	0.186809	0.225626	0.290256	0.219739	0.163961
R12	43750	0.633	70	5	3	2.28571e-05	0.633	70	5	3	0.110627	0.0694079	0.109546	0.115207	0.114723	0.243555	0.185163	0.242251	0.248966	0.248402
						0.000206615	9.12	639	43.4	26.15						0.0274202	0.00945859	0.0867676	0.0485201	0.0252063	0.197373
										Robot					weights	0.138926	0.0479225	0.439613	0.24583	0.127709
										R1	0.0067239	0.00522838	0.0584774	0.00962927	0.0146511	0.0947101	4
										R2	0.0089652	0.00490259	0.0309586	0.0141607	0.0175814	0.0765685	7
										R3	0.0119536	0.00459782	0.0123835	0.0283214	0.0107442	0.0680004	9
										R4	0.0239072	0.00214915	0.0110075	0.00962927	0.00732557	0.0540187	12
										R5	0.0143443	0.00429831	0.0137594	0.0283214	0.00537209	0.0660955	11
										R6	0.0086066	0.00348909	0.0412782	0.0141607	0.00659302	0.0741276	8
										R7	0.00768446	0.0046241	0.0619173	0.0113286	0.0068372	0.0923916	5
										R8	0.0119536	0.0033262	0.0068797	0.0453142	0.0122093	0.079683	6
										R9	0.0119536	0.00343129	0.0171992	0.0226571	0.0122093	0.0674505	10
										R10	0.00768446	0.00392523	0.068797	0.0113286	0.0122093	0.103945	3
										R11	0.00978022	0.0046241	0.068797	0.0226571	0.00732557	0.113184	1
										R12	0.0153689	0.0033262	0.0481579	0.0283214	0.0146511	0.109826	2
																1

## Sheet: CRITIC
Robot	Cost (USD)	Handling coefficient	Load capacity (kg)	1/Repeatability (mm)	Velocity (m/s)
R1	100000	0.995	85	1.7	3	1e-05	0.995	85	1.7	3	0.0483991	0.109101	0.13302	0.0391705	0.114723		0.0107896	0.0101596	0.0404271	0.00924346	0.016526	0.0871458	5
R2	75000	0.933	45	2.5	3.6	1.33333e-05	0.933	45	2.5	3.6	0.0645322	0.102303	0.0704225	0.0576037	0.137667		0.0143862	0.00952655	0.0214026	0.0135933	0.0198311	0.0787398	7
R3	56250	0.875	18	5	2.2	1.77778e-05	0.875	18	5	2.2	0.0860429	0.095943	0.028169	0.115207	0.08413		0.0191816	0.00893434	0.00856104	0.0271867	0.012119	0.0759826	8
R4	28125	0.409	16	1.7	1.5	3.55556e-05	0.409	16	1.7	1.5	0.172086	0.0448465	0.0250391	0.0391705	0.0573614		0.0383632	0.00417616	0.00760981	0.00924346	0.00826298	0.0676556	12
R5	46875	0.818	20	5	1.1	2.13333e-05	0.818	20	5	1.1	0.103251	0.089693	0.0312989	0.115207	0.042065		0.0230179	0.00835233	0.00951227	0.0271867	0.00605952	0.0741287	9
R6	78125	0.664	60	2.5	1.35	1.28e-05	0.664	60	2.5	1.35	0.0619509	0.072807	0.0938967	0.0576037	0.0516252		0.0138107	0.00677988	0.0285368	0.0135933	0.00743668	0.0701574	11
R7	87500	0.88	90	2	1.4	1.14286e-05	0.88	90	2	1.4	0.0553133	0.0964912	0.140845	0.0460829	0.0535373		0.012331	0.00898539	0.0428052	0.0108747	0.00771211	0.0827084	6
R8	56250	0.633	10	8	2.5	1.77778e-05	0.633	10	8	2.5	0.0860429	0.0694079	0.0156495	0.184332	0.0956023		0.0191816	0.00646335	0.00475613	0.0434986	0.0137716	0.0876713	4
R9	56250	0.653	25	4	2.5	1.77778e-05	0.653	25	4	2.5	0.0860429	0.0716009	0.0391236	0.0921659	0.0956023		0.0191816	0.00666757	0.0118903	0.0217493	0.0137716	0.0732604	10
R10	87500	0.747	100	2	2.5	1.14286e-05	0.747	100	2	2.5	0.0553133	0.0819079	0.156495	0.0460829	0.0956023		0.012331	0.00762737	0.0475613	0.0108747	0.0137716	0.092166	3
R11	68750	0.88	100	4	1.5	1.45455e-05	0.88	100	4	1.5	0.0703987	0.0964912	0.156495	0.0921659	0.0573614		0.015694	0.00898539	0.0475613	0.0217493	0.00826298	0.102253	2
R12	43750	0.633	70	5	3	2.28571e-05	0.633	70	5	3	0.110627	0.0694079	0.109546	0.115207	0.114723		0.024662	0.00646335	0.0332929	0.0271867	0.016526	0.108131	1
						0.000206615	9.12	639	43.4	26.15	0.0341245	0.0183131	0.0548812	0.0441119	0.0306303
	12	13	14	15	23	24	25	34	35	45
	-0.761578	-0.595808	0.152141	-0.244811	0.438925	-0.149182	0.229691	-0.510276	0.0472917	0.0444137
	-1.45006	-0.242143	-0.619868	-0.462904	0.0765855
	5.45006	4.24214	4.61987	4.4629	3.92341
	0.185981	0.0776868	0.253544	0.196867	0.120175	0.834254
WEIGHT	0.22293	0.0931213	0.303917	0.23598	0.144051

## Sheet: Distance
Robot	Cost (USD)	Handling coefficient	Load capacity (kg)	1/Repeatability (mm)	Velocity (m/s)
R1	100000	0.995	85	1.7	3	1e-05	0.995	85	1.7	3	0.0483991	0.109101	0.13302	0.0391705	0.114723	0.0888827	0.00163892	0.000408774	0.00194813	0.0024713	0.000667707
R2	75000	0.933	45	2.5	3.6	1.33333e-05	0.933	45	2.5	3.6	0.0645322	0.102303	0.0704225	0.0576037	0.137667	0.0865057	0.000482835	0.000249544	0.000258667	0.000835324	0.00261751
R3	56250	0.875	18	5	2.2	1.77778e-05	0.875	18	5	2.2	0.0860429	0.095943	0.028169	0.115207	0.08413	0.0818985	1.71764e-05	0.000197249	0.00288685	0.00110948	4.97987e-06
R4	28125	0.409	16	1.7	1.5	3.55556e-05	0.409	16	1.7	1.5	0.172086	0.0448465	0.0250391	0.0391705	0.0573614	0.0677007	0.0108963	0.000522313	0.00182001	0.000813969	0.000106901
R5	46875	0.818	20	5	1.1	2.13333e-05	0.818	20	5	1.1	0.103251	0.089693	0.0312989	0.115207	0.042065	0.0763031	0.000726212	0.000179288	0.00202538	0.00151354	0.00117225
R6	78125	0.664	60	2.5	1.35	1.28e-05	0.664	60	2.5	1.35	0.0619509	0.072807	0.0938967	0.0576037	0.0516252	0.0675767	3.16499e-05	2.73561e-05	0.000692743	9.94612e-05	0.000254449
R7	87500	0.88	90	2	1.4	1.14286e-05	0.88	90	2	1.4	0.0553133	0.0964912	0.140845	0.0460829	0.0535373	0.078454	0.000535491	0.000325343	0.00389265	0.00104788	0.000620841
R8	56250	0.633	10	8	2.5	1.77778e-05	0.633	10	8	2.5	0.0860429	0.0694079	0.0156495	0.184332	0.0956023	0.0902069	1.73387e-05	0.000432597	0.00555881	0.0088595	2.91106e-05
R9	56250	0.653	25	4	2.5	1.77778e-05	0.653	25	4	2.5	0.0860429	0.0716009	0.0391236	0.0921659	0.0956023	0.0769071	8.34624e-05	2.81562e-05	0.00142759	0.00023283	0.00034951
R10	87500	0.747	100	2	2.5	1.14286e-05	0.747	100	2	2.5	0.0553133	0.0819079	0.156495	0.0460829	0.0956023	0.0870802	0.00100914	2.67526e-05	0.00481835	0.00168077	7.26263e-05
R11	68750	0.88	100	4	1.5	1.45455e-05	0.88	100	4	1.5	0.0703987	0.0964912	0.156495	0.0921659	0.0573614	0.0945824	0.000584848	3.64381e-06	0.00383312	5.83924e-06	0.0013854
R12	43750	0.633	70	5	3	2.28571e-05	0.633	70	5	3	0.110627	0.0694079	0.109546	0.115207	0.114723	0.103902	4.52179e-05	0.00118985	3.18549e-05	0.000127808	0.000117085
						0.000206615	9.12	639	43.4	26.15							0.0160685	0.00359087	0.0291942	0.0187977	0.00739837
																	62.2334	278.484	34.2534	53.1979	135.165	563.334
																weight	0.110473	0.49435	0.0608049	0.0944342	0.239937
										Robot
										R1	0.00534682	0.053934	0.00808829	0.00369903	0.0275263	0.0985944	2
										R2	0.00712909	0.0505733	0.00428203	0.00543976	0.0330315	0.100456	1
										R3	0.00950545	0.0474294	0.00171281	0.0108795	0.0201859	0.0897131	4
										R4	0.0190109	0.0221699	0.0015225	0.00369903	0.0137631	0.0601654	12
										R5	0.0114065	0.0443397	0.00190313	0.0108795	0.010093	0.0786219	10
										R6	0.00684393	0.0359922	0.00570938	0.00543976	0.0123868	0.066372	11
										R7	0.00611065	0.0477004	0.00856407	0.0043518	0.0128456	0.0795726	8
										R8	0.00950545	0.0343118	0.000951563	0.0174072	0.0229386	0.0851146	6
										R9	0.00950545	0.0353959	0.00237891	0.00870361	0.0229386	0.0789224	9
										R10	0.00611065	0.0404912	0.00951563	0.0043518	0.0229386	0.0834078	7
										R11	0.00777719	0.0477004	0.00951563	0.00870361	0.0137631	0.08746	5
										R12	0.0122213	0.0343118	0.00666094	0.0108795	0.0275263	0.0915998	3

## Sheet: Ideal-point
Robot	Cost (USD)	Handling coefficient	Load capacity (kg)	1/Repeatability (mm)	Velocity (m/s)
R1	100000	0.995	85	1.7	3	1e-05	0.995	85	1.7	3	0.0483991	0.109101	0.13302	0.0391705	0.114723	0.0152984	0	0.000551037	0.0210718	0.000526452
R2	75000	0.933	45	2.5	3.6	1.33333e-05	0.933	45	2.5	3.6	0.0645322	0.102303	0.0704225	0.0576037	0.137667	0.0115678	4.62161e-05	0.00740839	0.01606	0
R3	56250	0.875	18	5	2.2	1.77778e-05	0.875	18	5	2.2	0.0860429	0.095943	0.028169	0.115207	0.08413	0.00740338	0.00017313	0.0164674	0.00477819	0.00286624
R4	28125	0.409	16	1.7	1.5	3.55556e-05	0.409	16	1.7	1.5	0.172086	0.0448465	0.0250391	0.0391705	0.0573614	0	0.00412863	0.0172805	0.0210718	0.00644904
R5	46875	0.818	20	5	1.1	2.13333e-05	0.818	20	5	1.1	0.103251	0.089693	0.0312989	0.115207	0.042065	0.00473816	0.000376666	0.0156739	0.00477819	0.0091398
R6	78125	0.664	60	2.5	1.35	1.28e-05	0.664	60	2.5	1.35	0.0619509	0.072807	0.0938967	0.0576037	0.0516252	0.0121297	0.00131724	0.00391849	0.01606	0.00740324
R7	87500	0.88	90	2	1.4	1.14286e-05	0.88	90	2	1.4	0.0553133	0.0964912	0.140845	0.0460829	0.0535373	0.0136358	0.000159003	0.000244905	0.0191127	0.00707786
R8	56250	0.633	10	8	2.5	1.77778e-05	0.633	10	8	2.5	0.0860429	0.0694079	0.0156495	0.184332	0.0956023	0.00740338	0.00157553	0.0198373	0	0.00176947
R9	56250	0.653	25	4	2.5	1.77778e-05	0.653	25	4	2.5	0.0860429	0.0716009	0.0391236	0.0921659	0.0956023	0.00740338	0.00140625	0.0137759	0.00849455	0.00176947
R10	87500	0.747	100	2	2.5	1.14286e-05	0.747	100	2	2.5	0.0553133	0.0819079	0.156495	0.0460829	0.0956023	0.0136358	0.000739458	0	0.0191127	0.00176947
R11	68750	0.88	100	4	1.5	1.45455e-05	0.88	100	4	1.5	0.0703987	0.0964912	0.156495	0.0921659	0.0573614	0.0103403	0.000159003	0	0.00849455	0.00644904
R12	43750	0.633	70	5	3	2.28571e-05	0.633	70	5	3	0.110627	0.0694079	0.109546	0.115207	0.114723	0.00377723	0.00157553	0.00220415	0.00477819	0.000526452
						0.000206615	9.12	639	43.4	26.15	0.172086	0.109101	0.156495	0.184332	0.137667	0.107333	0.0116567	0.0973621	0.143813	0.0457465
																9.31677	85.7878	10.2709	6.95348	21.8596	134.189
															weights	0.0694304	0.639308	0.076541	0.0518187	0.162902
										Robot
										R1	0.00336037	0.069749	0.0101815	0.00202977	0.0186886	0.104009	1
										R2	0.0044805	0.0654029	0.00539021	0.00298495	0.0224263	0.100685	2
										R3	0.005974	0.0613371	0.00215609	0.0059699	0.0137049	0.089142	4
										R4	0.011948	0.0286707	0.00191652	0.00202977	0.00934428	0.0539093	12
										R5	0.00716879	0.0573414	0.00239565	0.0059699	0.00685247	0.0797282	8
										R6	0.00430128	0.0465461	0.00718695	0.00298495	0.00840985	0.0694291	11
										R7	0.00384043	0.0616876	0.0107804	0.00238796	0.00872133	0.0874177	5
										R8	0.005974	0.044373	0.00119783	0.00955184	0.0155738	0.0766705	9
										R9	0.005974	0.045775	0.00299456	0.00477592	0.0155738	0.0750933	10
										R10	0.00384043	0.0523644	0.0119783	0.00238796	0.0155738	0.0861448	6
										R11	0.00488781	0.0616876	0.0119783	0.00477592	0.00934428	0.0926739	3
										R12	0.00768085	0.044373	0.00838478	0.0059699	0.0186886	0.0850971	7

## Sheet: GDMIP
Robot	Entropy	CRITIC	Distance	Ideal-point					U1					U3			Robot	Entropy	CRITIC	Distance	Ideal-point	GDM-IP
R1	0.0947101	0.0871458	0.0985944	0.104009		0.0990734	0.0898818	0.10133	0.107282		0.0994207	0.0903175	0.101491	0.107436	0.0994735	3	R1	4	5	2	1	3	1	4	1	4
R2	0.0765685	0.0787398	0.100456	0.100685		0.0728299	0.0762134	0.103221	0.1039		0.000123804	0.000179729	0.103371	0.104037	0.00393309	5	R2	7	7	1	2	5	4	4	16	9
R3	0.0680004	0.0759826	0.0897131	0.089142		0.0645308	0.0735111	0.0923056	0.0921417		0.000107081	0.00018383	0.0923615	0.0921924	0.00359815	6	R3	9	8	4	4	6	9	4	4	4
R4	0.0540187	0.0676556	0.0601654	0.0539093		0.0510331	0.0653575	0.0581772	0.0517677		6.96324e-05	0.0001506	3.94627e-05	2.87427e-05	5.87271e-05	12	R4	12	12	12	12	12	0	0	0	0
R5	0.0660955	0.0741287	0.0786219	0.0797282		0.0626883	0.0716947	0.0762673	0.0769779		0.000103794	0.000179557	6.70277e-05	6.26522e-05	9.40571e-05	9	R5	11	9	10	8	9	4	0	1	1
R6	0.0741276	0.0701574	0.066372	0.0694291		0.0704636	0.0678059	0.064254	0.0669055		0.000131122	0.000161139	4.78123e-05	4.75563e-05	8.32542e-05	11	R6	8	11	11	11	11	9	0	0	0
R7	0.0923916	0.0827084	0.0795726	0.0874177		0.0966938	0.0801052	0.0772006	0.0903835		0.0968143	0.00021882	6.71495e-05	0.0904304	0.0033678	7	R7	5	6	8	5	7	4	1	1	4
R8	0.079683	0.0876713	0.0851146	0.0766705		0.0758512	0.090417	0.0876287	0.0739855		0.000147944	0.090573	0.0876789	5.66224e-05	0.00285591	8	R8	6	4	6	9	8	4	16	4	1
R9	0.0674505	0.0732604	0.0789224	0.0750933		0.0639988	0.0708443	0.0765623	0.0724426		0.000108274	0.000175588	6.7633e-05	5.56177e-05	9.19597e-05	10	R9	10	10	9	10	10	0	0	1	0
R10	0.103945	0.092166	0.0834078	0.0861448		0.10854	0.0949922	0.085892	0.0890853		0.108729	0.0952215	0.0859614	0.0891505	0.0943793	4	R10	3	3	7	6	4	1	1	9	4
R11	0.113184	0.102253	0.08746	0.0926739		0.117996	0.10525	0.0900144	0.0957414		0.118419	0.105774	0.0901653	0.0958865	0.102012	1	R11	1	2	5	3	1	0	1	16	4
R12	0.109826	0.108131	0.0915998	0.0850971		0.114561	0.111221	0.0942237	0.0880166		0.114961	0.111756	0.0943765	0.0881472	0.101677	2	R12	2	1	3	7	2	0	1	1	25
std	0.0191095	0.0126683	0.0118151	0.0136902																			0.874126	0.888112	0.811189	0.804196	0.844406
mean	0.0833333	0.0833333	0.0833333	0.0833333
skew	0.267332	0.773201	-0.534679	-0.590773		-0.590773	0.590773	1.18155
	1.44888	1.95475	0.646868	0.590773	4.64127
	0.312173	0.421167	0.139373	0.127287
Robot	Entropy	CRITIC	Distance	Ideal-point				Entropy	CRITIC	Distance	Ideal-point
R1	3	2.4	6	12	23.4	0.157095		0.00476341	0.0123277	0.000879086	0.00453572	0.00796686	0.0199653	0.00132926	0.00690705	1	2	1	2		0.000792492	3.96515e-05	0.000132226	4.74562e-06
R2	1.71429	1.71429	12	6	21.4286	0.14386		0.0726354	0.0748067	0.0965226	0.0967517	0.121484	0.121153	0.145951	0.147335	2	2	4	3		5.80457e-05	5.77299e-05	1.7847e-06	1.25791e-05
R3	1.33333	1.5	3	3	8.83333	0.0593024		0.0644023	0.0723845	0.086115	0.0855439	0.107714	0.11723	0.130214	0.130267	3	2	2	2		4.49668e-06	4.94488e-05	6.1009e-05	6.10589e-05
R4	1	1	1	1	4	0.0268539		0.05396	0.0675968	0.0601067	0.0538505	0.0902489	0.109476	0.090887	0.0820042	0	0	0	0		5.87271e-05	5.87271e-05	5.87271e-05	5.87271e-05
R5	1.09091	1.33333	1.2	1.5	5.12424	0.0344015		0.0660014	0.0740346	0.0785278	0.0796342	0.110388	0.119902	0.118741	0.121268	2	0	1	1		1.14614e-06	9.40571e-05	1.11685e-05	1.14061e-05
R6	1.5	1.09091	1.09091	1.09091	4.77273	0.0320416		0.0740443	0.0700742	0.0662888	0.0693459	0.12384	0.113488	0.100235	0.105601	3	0	0	0		1.58121e-07	8.32542e-05	8.32542e-05	8.32542e-05
R7	2.4	2	1.5	2.4	8.3	0.0557219		0.0890238	0.0793406	0.0762048	0.0840499	0.148894	0.128496	0.115229	0.127992	2	1	1	2		7.46617e-05	0.000432747	0.000388067	5.51713e-05
R8	2	3	2	1.33333	8.33333	0.0559456		0.0768271	0.0848154	0.0822587	0.0738146	0.128494	0.137362	0.124383	0.112406	2	4	2	1		4.71534e-05	1.01675e-06	4.41841e-05	0.000321021
R9	1.2	1.2	1.33333	1.2	4.93333	0.0331198		0.0673586	0.0731685	0.0788305	0.0750013	0.112658	0.1185	0.119199	0.114213	0	0	1	0		9.19597e-05	9.19597e-05	1.09615e-05	9.19597e-05
R10	4	4	1.71429	2	11.7143	0.0786436		0.00956519	0.00221331	0.0109715	0.00823451	0.0159979	0.00358455	0.0165899	0.0125396	1	1	3	2		0.00150987	0.000338307	4.30933e-07	1.48404e-05
R11	12	6	2.4	4	24.4	0.163809		0.0111725	0.000241521	0.0145515	0.00933765	0.0186861	0.000391154	0.0220032	0.0142195	0	1	4	2		0.102012	3.99022e-05	2.39109e-08	2.06261e-05
R12	6	12	4	1.71429	23.7143	0.159205		0.00814829	0.00645369	0.0100774	0.0165801	0.0136281	0.010452	0.015238	0.0252484	0	1	1	5		0.101677	0.00106273	0.00154936	1.04327e-09
					148.954			0.597902	0.617458	0.661334	0.65668										0.982806	0.999804	0.999805	0.999939	0.995588
																					0.969671	0.960568	0.987047	0.982222	0.974877
																					0.0131352	0.0392359	0.012758	0.0177169	0.0207115
AMT	Entropy	CRITIC	Distance	Ideal-point																	0.013546	0.0408465	0.0129254	0.0180376	0.0212452
AMT1	0.0994207	0.0903175	0.101491	0.107436	0.157095
AMT2	0.000123804	0.000179729	0.103371	0.104037	0.14386
AMT3	0.000107081	0.00018383	0.0923615	0.0921924	0.0593024
AMT4	6.96324e-05	0.0001506	3.94627e-05	2.87427e-05	0.0268539
AMT5	0.000103794	0.000179557	6.70277e-05	6.26522e-05	0.0344015
AMT6	0.000131122	0.000161139	4.78123e-05	4.75563e-05	0.0320416
AMT7	0.0968143	0.00021882	6.71495e-05	0.0904304	0.0557219
AMT8	0.000147944	0.090573	0.0876789	5.66224e-05	0.0559456
AMT9	0.000108274	0.000175588	6.7633e-05	5.56177e-05	0.0331198
AMT10	0.108729	0.0952215	0.0859614	0.0891505	0.0786436
AMT11	0.118419	0.105774	0.0901653	0.0958865	0.163809
AMT12	0.114961	0.111756	0.0943765	0.0881472	0.159205
Second moment	0.0191095	0.0126683	0.0118151	0.0136902
Third moment	0.267332	0.773201	-0.534679	-0.590773

## Sheet: GDMIP2
Robot	Shannon entropy	CRITIC	Distance	Ideal-point					U1					U3			Robot	Entropy	CRITIC	Distance	Ideal-point	GDM-IP
R1	0.0947101	0.0871458	0.0985944	0.104009		0.0990734	0.0898818	0.10133	0.107282		0.0994207	0.0903175	0.101491	0.107436	0.0996665	3	R1	4	5	2	1	3	1	4	1	4
R2	0.0765685	0.0787398	0.100456	0.100685		0.0728299	0.0762134	0.103221	0.1039		0.000123804	0.000179729	0.103371	0.104037	0.0519277	5	R2	7	7	1	2	5	4	4	16	9
R3	0.0680004	0.0759826	0.0897131	0.089142		0.0645308	0.0735111	0.0923056	0.0921417		0.000107081	0.00018383	0.0923615	0.0921924	0.0462112	7	R3	9	8	4	4	7	4	1	9	9
R4	0.0540187	0.0676556	0.0601654	0.0539093		0.0510331	0.0653575	0.0581772	0.0517677		6.96324e-05	0.0001506	3.94627e-05	2.87427e-05	7.21096e-05	12	R4	12	12	12	12	12	0	0	0	0
R5	0.0660955	0.0741287	0.0786219	0.0797282		0.0626883	0.0716947	0.0762673	0.0769779		0.000103794	0.000179557	6.70277e-05	6.26522e-05	0.000103258	9	R5	11	9	10	8	9	4	0	1	1
R6	0.0741276	0.0701574	0.066372	0.0694291		0.0704636	0.0678059	0.064254	0.0669055		0.000131122	0.000161139	4.78123e-05	4.75563e-05	9.69075e-05	11	R6	8	11	11	11	11	9	0	0	0
R7	0.0923916	0.0827084	0.0795726	0.0874177		0.0966938	0.0801052	0.0772006	0.0903835		0.0968143	0.00021882	6.71495e-05	0.0904304	0.0468827	6	R7	5	6	8	5	6	1	0	4	1
R8	0.079683	0.0876713	0.0851146	0.0766705		0.0758512	0.090417	0.0876287	0.0739855		0.000147944	0.090573	0.0876789	5.66224e-05	0.0446141	8	R8	6	4	6	9	8	4	16	4	1
R9	0.0674505	0.0732604	0.0789224	0.0750933		0.0639988	0.0708443	0.0765623	0.0724426		0.000108274	0.000175588	6.7633e-05	5.56177e-05	0.000101778	10	R9	10	10	9	10	10	0	0	1	0
R10	0.103945	0.092166	0.0834078	0.0861448		0.10854	0.0949922	0.085892	0.0890853		0.108729	0.0952215	0.0859614	0.0891505	0.0947656	4	R10	3	3	7	6	4	1	1	9	4
R11	0.113184	0.102253	0.08746	0.0926739		0.117996	0.10525	0.0900144	0.0957414		0.118419	0.105774	0.0901653	0.0958865	0.102561	1	R11	1	2	5	3	1	0	1	16	4
R12	0.109826	0.108131	0.0915998	0.0850971		0.114561	0.111221	0.0942237	0.0880166		0.114961	0.111756	0.0943765	0.0881472	0.10231	2	R12	2	1	3	7	2	0	1	1	25
std	0.0191095	0.0126683	0.0118151	0.0136902																			0.902098	0.902098	0.783217	0.797203	0.846154
mean	0.0833333	0.0833333	0.0833333	0.0833333
skew	0.267332	0.773201	-0.534679	-0.590773		-0.590773	0.590773	1.18155
	1.44888	1.95475	0.646868	0.590773	4.64127
	0.312173	0.421167	0.139373	0.127287
Robot	Entropy	CRITIC	Distance	Ideal-point				Entropy	CRITIC	Distance	Ideal-point
R1	3	2.4	6	12	23.4	0.157095		0.00495642	0.0125207	0.0010721	0.00434271	0.0117842	0.0283568	0.00220067	0.00900736	1	2	1	2		0.00117449	8.01425e-05	0.000219333	8.08621e-06
R2	1.71429	1.71429	12	6	21.4286	0.14386		0.0246408	0.0268121	0.0485281	0.0487571	0.058585	0.0607236	0.0996123	0.101129	2	2	4	3		0.000178226	0.000191476	5.1127e-06	5.3706e-05
R3	1.33333	1.5	3	3	8.83333	0.0593024		0.0217892	0.0297714	0.0435019	0.0429308	0.0518052	0.0674258	0.0892953	0.0890442	2	1	3	3		0.000124021	0.00311583	3.29028e-05	3.26261e-05
R4	1	1	1	1	4	0.0268539		0.0539466	0.0675835	0.0600933	0.0538372	0.128261	0.153062	0.123352	0.111665	0	0	0	0		7.21096e-05	7.21096e-05	7.21096e-05	7.21096e-05
R5	1.09091	1.33333	1.2	1.5	5.12424	0.0344015		0.0659922	0.0740254	0.0785186	0.079625	0.1569	0.167651	0.161173	0.165153	2	0	1	1		2.54197e-06	0.000103258	1.66424e-05	1.70533e-05
R6	1.5	1.09091	1.09091	1.09091	4.77273	0.0320416		0.0740307	0.0700605	0.0662751	0.0693322	0.176012	0.158672	0.136041	0.143804	3	0	0	0		5.28428e-07	9.69075e-05	9.69075e-05	9.69075e-05
R7	2.4	2	1.5	2.4	8.3	0.0557219		0.0455089	0.0358257	0.0326899	0.0405351	0.1082	0.0811374	0.0671017	0.0840751	1	0	2	1		0.00507271	0.0468827	0.000211096	0.00394167
R8	2	3	2	1.33333	8.33333	0.0559456		0.0350689	0.0430572	0.0405005	0.0320564	0.0833783	0.0975152	0.0831343	0.0664891	2	4	2	1		0.000310155	4.03424e-06	0.000308342	0.00296635
R9	1.2	1.2	1.33333	1.2	4.93333	0.0331198		0.0673488	0.0731586	0.0788207	0.0749915	0.160126	0.165688	0.161793	0.155542	0	0	1	0		0.000101778	0.000101778	1.6467e-05	0.000101778
R10	4	4	1.71429	2	11.7143	0.0786436		0.00917894	0.00259956	0.0113577	0.00862077	0.0218235	0.00588744	0.0233137	0.0178806	1	1	3	2		0.00206811	0.000557927	1.20084e-06	3.02981e-05
R11	12	6	2.4	4	24.4	0.163809		0.0106228	0.000308145	0.0151012	0.00988732	0.0252563	0.00069788	0.0309978	0.0205076	0	1	4	2		0.102561	7.15754e-05	9.469e-08	4.31333e-05
R12	6	12	4	1.71429	23.7143	0.159205		0.00751527	0.00582067	0.0107104	0.0172132	0.017868	0.0131825	0.021985	0.0357024	0	1	1	5		0.10231	0.00134871	0.00224929	5.93477e-09
					148.954			0.4206	0.441544	0.48717	0.482129										0.982169	0.995614	0.999731	0.999386	0.994225
Robot	Shannon entropy	CRITIC	Distance	Ideal-point	MCGDM-IP
R1	0.0994207	0.0903175	0.101491	0.107436	0.0996665
R2	0.000123804	0.000179729	0.103371	0.104037	0.0519277
R3	0.000107081	0.00018383	0.0923615	0.0921924	0.0462112
R4	6.96324e-05	0.0001506	3.94627e-05	2.87427e-05	7.21096e-05
R5	0.000103794	0.000179557	6.70277e-05	6.26522e-05	0.000103258
R6	0.000131122	0.000161139	4.78123e-05	4.75563e-05	9.69075e-05
R7	0.0968143	0.00021882	6.71495e-05	0.0904304	0.0468827
R8	0.000147944	0.090573	0.0876789	5.66224e-05	0.0446141
R9	0.000108274	0.000175588	6.7633e-05	5.56177e-05	0.000101778
R10	0.108729	0.0952215	0.0859614	0.0891505	0.0947656
R11	0.118419	0.105774	0.0901653	0.0958865	0.102561
R12	0.114961	0.111756	0.0943765	0.0881472	0.10231

## Sheet: Analysis
Individual DM	Cost (USD)	Handling coefficient	Load capacity (kg)	1/Repeatability (mm)	Velocity (m/s)
Shannon entropy	0.138926	0.0479225	0.439613	0.24583	0.127709
CRITIC	0.22293	0.0931213	0.303917	0.23598	0.144051
Distance	0.110473	0.49435	0.0608049	0.0944342	0.239937
Ideal-point	0.0694304	0.639308	0.076541	0.0518187	0.162902
Robot	Karsak and Ahiska (2005)	Chu et al. (2020)	MCGDM-IP
R1	8	9	3
R2	6	6	5
R3	5	4	6
R4	4	5	12
R5	3	2	9
R6	12	12	11
R7	7	8	7
R8	11	10	8
R9	10	7	10
R10	9	11	4
R11	2	3	1
R12	1	1	2

## Sheet: Sheet1
Robot	Entropy	CRITIC	Distance	Ideal-point					U1					U3			Robot	Entropy	CRITIC	Distance	Ideal-point	GDM-IP
R1	0.0947101	0.0871458	0.0985944	0.104009	0.0961149	0.0990734	0.0898818	0.10133	0.107282		0.0994207	0.0903175	0.101491	0.107436	0.0961149	3	R1	4	5	2	1	3	1	4	1	4
R2	0.0765685	0.0787398	0.100456	0.100685	0.0891122	0.0728299	0.0762134	0.103221	0.1039		0.000123804	0.000179729	0.103371	0.104037	0.0891122	5	R2	7	7	1	2	5	4	4	16	9
R3	0.0680004	0.0759826	0.0897131	0.089142	0.0807096	0.0645308	0.0735111	0.0923056	0.0921417		0.000107081	0.00018383	0.0923615	0.0921924	0.0807096	8	R3	9	8	4	4	8	1	0	16	16
R4	0.0540187	0.0676556	0.0601654	0.0539093	0.0589373	0.0510331	0.0653575	0.0581772	0.0517677		6.96324e-05	0.0001506	3.94627e-05	2.87427e-05	0.0589373	12	R4	12	12	12	12	12	0	0	0	0
R5	0.0660955	0.0741287	0.0786219	0.0797282	0.0746436	0.0626883	0.0716947	0.0762673	0.0769779		0.000103794	0.000179557	6.70277e-05	6.26522e-05	0.0746436	9	R5	11	9	10	8	9	4	0	1	1
R6	0.0741276	0.0701574	0.066372	0.0694291	0.0700215	0.0704636	0.0678059	0.064254	0.0669055		0.000131122	0.000161139	4.78123e-05	4.75563e-05	0.0700215	11	R6	8	11	11	11	11	9	0	0	0
R7	0.0923916	0.0827084	0.0795726	0.0874177	0.0855226	0.0966938	0.0801052	0.0772006	0.0903835		0.0968143	0.00021882	6.71495e-05	0.0904304	0.0855226	6	R7	5	6	8	5	6	1	0	4	1
R8	0.079683	0.0876713	0.0851146	0.0766705	0.0822849	0.0758512	0.090417	0.0876287	0.0739855		0.000147944	0.090573	0.0876789	5.66224e-05	0.0822849	7	R8	6	4	6	9	7	1	9	1	4
R9	0.0674505	0.0732604	0.0789224	0.0750933	0.0736817	0.0639988	0.0708443	0.0765623	0.0724426		0.000108274	0.000175588	6.7633e-05	5.56177e-05	0.0736817	10	R9	10	10	9	10	10	0	0	1	0
R10	0.103945	0.092166	0.0834078	0.0861448	0.0914158	0.10854	0.0949922	0.085892	0.0890853		0.108729	0.0952215	0.0859614	0.0891505	0.0914158	4	R10	3	3	7	6	4	1	1	9	4
R11	0.113184	0.102253	0.08746	0.0926739	0.0988927	0.117996	0.10525	0.0900144	0.0957414		0.118419	0.105774	0.0901653	0.0958865	0.0988927	1	R11	1	2	5	3	1	0	1	16	4
R12	0.109826	0.108131	0.0915998	0.0850971	0.0986633	0.114561	0.111221	0.0942237	0.0880166		0.114961	0.111756	0.0943765	0.0881472	0.0986633	2	R12	2	1	3	7	2	0	1	1	25
std	0.0191095	0.0126683	0.0118151	0.0136902																			0.923077	0.93007	0.769231	0.762238	0.846154
mean	0.0833333	0.0833333	0.0833333	0.0833333
skew	0.267332	0.773201	-0.534679	-0.590773		-0.590773	0.590773	1.18155
	1.44888	1.95475	0.646868	0.590773	4.64127
	0.312173	0.421167	0.139373	0.127287
Robot	Entropy	CRITIC	Distance	Ideal-point				Entropy	CRITIC	Distance	Ideal-point
R1	3	2.4	6	12	23.4	0.157095		0.00140478	0.00896911	0.00247954	0.00789435	0.014347	0.161206	0.0343392	0.108765	1	2	1	2		0.00137896	0.00249777	0.00330051	0.00113702
R2	1.71429	1.71429	12	6	21.4286	0.14386		0.0125437	0.0103724	0.0113435	0.0115726	0.128109	0.186428	0.157097	0.159442	2	2	4	3		0.0014625	0.00309713	5.42754e-05	0.0003612
R3	1.33333	1.5	3	3	8.83333	0.0593024		0.0127091	0.00472692	0.00900358	0.00843247	0.129798	0.0849592	0.124691	0.116179	1	0	4	4		0.010476	0.0807096	1.95101e-05	1.47039e-05
R4	1	1	1	1	4	0.0268539		0.00491853	0.00871832	0.0012282	0.00502798	0.050233	0.156698	0.0170093	0.0692734	0	0	0	0		0.0589373	0.0589373	0.0589373	0.0589373
R5	1.09091	1.33333	1.2	1.5	5.12424	0.0344015		0.00854807	0.000514915	0.00397832	0.00508467	0.0873015	0.00925481	0.0550957	0.0700545	2	0	1	1		0.0005689	0.0746436	0.00411254	0.00522911
R6	1.5	1.09091	1.09091	1.09091	4.77273	0.0320416		0.00410603	0.000135881	0.0036495	0.000592416	0.0419349	0.00244225	0.0505419	0.00816205	3	0	0	0		5.16368e-06	0.0700215	0.0700215	0.0700215
R7	2.4	2	1.5	2.4	8.3	0.0557219		0.00686902	0.00281419	0.00595	0.00189517	0.0701533	0.0505808	0.0824016	0.0261109	1	0	2	1		0.00599969	0.0855226	0.0005807	0.00223307
R8	2	3	2	1.33333	8.33333	0.0559456		0.00260185	0.00538648	0.00282975	0.00561438	0.0265727	0.0968138	0.0391892	0.0773525	1	3	1	2		0.00218653	7.46674e-05	0.00322468	0.000492344
R9	1.2	1.2	1.33333	1.2	4.93333	0.0331198		0.00623114	0.000421243	0.00524077	0.00141161	0.0636386	0.0075712	0.0725794	0.0194486	0	0	1	0		0.0736817	0.0736817	0.00534778	0.0736817
R10	4	4	1.71429	2	11.7143	0.0786436		0.0125287	0.000750221	0.00800796	0.00527099	0.127956	0.0134841	0.110902	0.0726214	1	1	3	2		0.0116972	0.00123266	0.000124693	0.000482115
R11	12	6	2.4	4	24.4	0.163809		0.0142912	0.00336031	0.0114327	0.00621886	0.145957	0.0603965	0.158332	0.0856807	0	1	4	2		0.0988927	0.00597277	6.21491e-05	0.00072599
R12	6	12	4	1.71429	23.7143	0.159205		0.0111622	0.00946758	0.00706351	0.0135662	0.113999	0.170165	0.0978226	0.18691	0	1	1	5		0.0986633	0.0167891	0.00965151	2.2507e-05
					148.954			0.0979144	0.0556376	0.0722073	0.0725817										0.969671	0.960568	0.987047	0.982222	0.974877
AMT	Entropy	CRITIC	Distance	Ideal-point
AMT1	0.0994207	0.0903175	0.101491	0.107436	0.157095
AMT2	0.000123804	0.000179729	0.103371	0.104037	0.14386
AMT3	0.000107081	0.00018383	0.0923615	0.0921924	0.0593024
AMT4	6.96324e-05	0.0001506	3.94627e-05	2.87427e-05	0.0268539
AMT5	0.000103794	0.000179557	6.70277e-05	6.26522e-05	0.0344015
AMT6	0.000131122	0.000161139	4.78123e-05	4.75563e-05	0.0320416
AMT7	0.0968143	0.00021882	6.71495e-05	0.0904304	0.0557219
AMT8	0.000147944	0.090573	0.0876789	5.66224e-05	0.0559456
AMT9	0.000108274	0.000175588	6.7633e-05	5.56177e-05	0.0331198
AMT10	0.108729	0.0952215	0.0859614	0.0891505	0.0786436
AMT11	0.118419	0.105774	0.0901653	0.0958865	0.163809
AMT12	0.114961	0.111756	0.0943765	0.0881472	0.159205
Second moment	0.0191095	0.0126683	0.0118151	0.0136902
Third moment	0.267332	0.773201	-0.534679	-0.590773
